# Supplementary material for: (E)-Ethyl N′-(3,4-dimethoxy­benzyl­idene)hydrazinecarboxyl­ate monohydrate
Source: Acta Crystallogr Sect E Struct Rep Online. 2008 Oct 25;64(Pt 11):o2196. doi: 10.1107/S1600536808034417 (PMC2959748; doi:10.1107/S1600536808034417)
Supplement: Supplementary file 2 [file e-64-o2196-Isup2.hkl]

#
# h,k,l, Fc-squared, Fo-squared, sigma(Fo-squared) and status flag
#
data_I
_shelx_title ' s in P n a 21'
_shelx_refln_list_code          4
_shelx_F_calc_maximum      139.70
_exptl_crystal_F_000       576.00
_reflns_d_resolution_high  0.8409
 
loop_
 _symmetry_equiv_pos_as_xyz
 'x, y, z'
 '-x, -y, z+1/2'
 '-x+1/2, y+1/2, z+1/2'
 'x+1/2, -y+1/2, z'
 
_cell_length_a     7.2105
_cell_length_b    17.6884
_cell_length_c    11.0258
_cell_angle_alpha  90.000
_cell_angle_beta   90.000
_cell_angle_gamma  90.000
 
_shelx_F_squared_multiplier     1.000
 
loop_
 _refln_index_h
 _refln_index_k
 _refln_index_l
 _refln_F_squared_calc
 _refln_F_squared_meas
 _refln_F_squared_sigma
 _refln_observed_status
   2   0   0     5360.24     4979.05     86.90 o
   4   0   0        3.45        3.01      0.97 o
   6   0   0      393.98      393.66      9.87 o
   8   0   0      111.93      116.91      6.07 o
   1   1   0       54.35       58.32      1.36 o
   2   1   0      450.62      430.59      5.79 o
   3   1   0        1.87        3.47      0.98 o
   4   1   0        0.52        1.74      0.74 o
   5   1   0       17.14       17.28      1.11 o
   6   1   0        7.74        9.89      1.63 o
   7   1   0      174.26      182.12      5.78 o
   8   1   0        2.49        0.67      1.73 o
   0   2   0     5654.66     4612.35    124.30 o
   1   2   0      138.44      137.09      2.50 o
   2   2   0      636.18      623.10      8.00 o
   3   2   0      498.10      497.65      7.01 o
   4   2   0        1.75        2.99      1.00 o
   5   2   0      235.33      235.87      3.85 o
   6   2   0       13.68       13.32      1.48 o
   7   2   0       98.26      102.07      3.31 o
   8   2   0        6.45        4.17      3.41 o
   1   3   0      603.53      588.99      8.80 o
   2   3   0      373.44      390.41      8.77 o
   3   3   0      592.45      630.17      7.75 o
   4   3   0        0.41        0.00      0.88 o
   5   3   0        4.49        5.29      1.02 o
   6   3   0      122.06      123.27      2.94 o
   7   3   0      229.09      238.81      5.03 o
   8   3   0       50.69       50.84      7.78 o
   0   4   0     4996.79     4239.57    103.30 o
   1   4   0      332.88      323.34      4.77 o
   2   4   0        3.30        6.07      0.94 o
   3   4   0     3494.97     3553.11     59.44 o
   4   4   0      243.36      245.54      3.47 o
   5   4   0       95.20       94.51      2.35 o
   6   4   0      245.00      243.46      4.32 o
   7   4   0       26.21       24.67      2.22 o
   8   4   0       57.11       64.91      3.65 o
   1   5   0     2597.44     2457.08     31.25 o
   2   5   0      194.94      183.18      3.35 o
   3   5   0      578.66      568.85      7.02 o
   4   5   0        0.19        0.60      0.64 o
   5   5   0       96.36       97.32      3.57 o
   6   5   0       89.09       88.44      2.55 o
   7   5   0        3.07        2.94      1.14 o
   8   5   0       93.77       92.89      4.75 o
   0   6   0      481.33      483.17     10.24 o
   1   6   0      920.59      890.23     13.48 o
   2   6   0      209.66      243.13      4.21 o
   3   6   0       99.64      114.79      2.26 o
   4   6   0      690.72      683.19      9.93 o
   5   6   0        0.00        0.36      0.74 o
   6   6   0        5.02        4.29      1.26 o
   7   6   0        0.72        0.07      1.04 o
   8   6   0        1.29        1.64      1.57 o
   1   7   0      634.94      613.90      8.62 o
   2   7   0       41.40       38.10      1.23 o
   3   7   0       58.62       53.36      1.56 o
   4   7   0       15.64       15.34      1.16 o
   5   7   0      102.72       98.92      2.63 o
   6   7   0        3.02        2.37      1.03 o
   7   7   0        0.26        1.37      1.16 o
   8   7   0        0.42        0.00      1.69 o
   0   8   0     1338.95      827.61     21.70 o
   1   8   0      493.31      496.84      7.29 o
   2   8   0     2383.06     2370.02     25.03 o
   3   8   0      235.14      244.34      4.12 o
   4   8   0      104.47       99.75      2.61 o
   5   8   0       21.35       21.42      1.39 o
   6   8   0       74.87       75.09      3.30 o
   7   8   0        0.07        0.00      1.19 o
   1   9   0      314.84      293.77      6.27 o
   2   9   0       60.27       54.75      1.54 o
   3   9   0        0.75        0.00      0.52 o
   4   9   0        0.07        0.38      0.66 o
   5   9   0       22.01       20.38      1.57 o
   6   9   0        3.60        2.43      1.12 o
   7   9   0        4.35        6.07      1.57 o
   0  10   0      222.56      193.51     27.65 o
   1  10   0        3.52        2.76      0.48 o
   2  10   0      227.40      207.03      3.63 o
   3  10   0       14.55       14.23      1.00 o
   4  10   0      167.31      161.68      3.77 o
   5  10   0        4.83        1.81      1.00 o
   6  10   0       26.45       23.36      2.14 o
   7  10   0        9.40        9.55      2.03 o
   1  11   0      238.51      241.28      3.71 o
   2  11   0        1.64        1.09      0.56 o
   3  11   0       42.09       48.46      1.79 o
   4  11   0       49.30       49.78      2.07 o
   5  11   0       80.15       68.67      2.77 o
   6  11   0        4.72        6.15      1.43 o
   7  11   0        5.58        5.09      1.76 o
   0  12   0       21.82       16.28      3.66 o
   1  12   0      383.15      363.63      4.61 o
   2  12   0      121.09      130.08      3.44 o
   3  12   0       22.55       25.09      1.37 o
   4  12   0       10.86        9.06      1.32 o
   5  12   0      130.87      119.08      4.12 o
   6  12   0       15.71       14.51      3.05 o
   7  12   0       35.45       39.47      3.89 o
   1  13   0      169.83      183.29      3.50 o
   2  13   0       20.12       19.27      2.44 o
   3  13   0       28.12       28.37      1.46 o
   4  13   0        0.04        0.74      0.97 o
   5  13   0        5.85        4.38      1.23 o
   6  13   0       20.39       25.32      2.08 o
   0  14   0       88.05       84.97      4.67 o
   1  14   0       72.33       75.33      1.85 o
   2  14   0       54.42       60.98      2.02 o
   3  14   0       57.63       57.29      2.35 o
   4  14   0       69.62       70.23      2.73 o
   5  14   0        1.67        1.65      1.76 o
   6  14   0        0.02        0.00      1.12 o
   1  15   0       38.84       39.32      1.45 o
   2  15   0       48.88       45.73      2.07 o
   3  15   0        1.43        0.55      0.95 o
   4  15   0       25.13       21.01      1.80 o
   5  15   0        3.74        3.54      1.37 o
   6  15   0        0.00        0.00      2.85 o
   0  16   0       47.01       52.61      2.72 o
   1  16   0       14.36       14.89      1.16 o
   2  16   0       25.45       23.70      2.08 o
   3  16   0       42.54       41.59      3.09 o
   4  16   0       23.63       19.06      1.77 o
   5  16   0        8.06        5.74      1.45 o
   1  17   0       76.61       78.93      2.71 o
   2  17   0        0.52        0.00      0.95 o
   3  17   0       55.82       54.69      2.54 o
   4  17   0        2.94        1.94      1.61 o
   5  17   0        2.46        0.84      2.07 o
   0  18   0      357.74      388.87     10.70 o
   1  18   0       93.98       98.07      4.74 o
   2  18   0        7.01        9.23      1.79 o
   3  18   0       10.49       12.10      1.59 o
   4  18   0        1.62        1.49      1.19 o
   1  19   0       24.03       26.37      2.66 o
   2  19   0        0.13        0.12      1.06 o
   3  19   0        2.87        0.92      1.92 o
   1  20   0        5.52        3.08      2.77 o
   2  20   0       19.11       21.16      3.15 o
   2   0   1        5.98        4.64      0.62 o
   4   0   1      146.15      148.66      2.91 o
   6   0   1       43.78       43.72      1.88 o
   8   0   1       10.18       10.27      2.14 o
   0   1   1     1313.06     1277.45     14.92 o
   1   1   1     1836.44     1846.09     15.77 o
   2   1   1      556.83      507.29      5.46 o
   3   1   1       82.62       90.93      1.73 o
   4   1   1      344.79      353.17      3.28 o
   5   1   1      201.12      185.02      2.12 o
   6   1   1      110.18      107.62      2.26 o
   7   1   1      603.66      617.22      7.06 o
   8   1   1        0.12        0.18      1.20 o
   1   2   1      732.09      738.16      6.81 o
   2   2   1      615.40      670.72      6.32 o
   3   2   1      546.34      558.39      6.37 o
   4   2   1       15.40       18.06      0.77 o
   5   2   1       33.29       29.52      1.43 o
   6   2   1      207.22      205.08      2.89 o
   7   2   1       40.37       46.55      1.98 o
   8   2   1       10.89       12.21      1.61 o
   0   3   1     1207.71     1161.79     13.49 o
   1   3   1     7612.93     7400.32     63.88 o
   2   3   1      796.53      816.35      7.54 o
   3   3   1      178.53      201.23      3.24 o
   4   3   1      283.66      283.80      3.00 o
   5   3   1       47.40       41.08      1.13 o
   6   3   1      119.32      116.17      2.15 o
   7   3   1      147.76      148.25      2.86 o
   8   3   1       31.98       34.67      2.50 o
   1   4   1    13615.24    12684.21    105.84 o
   2   4   1      876.25      831.98      7.70 o
   3   4   1      757.83      809.23      6.27 o
   4   4   1      156.22      166.78      2.16 o
   5   4   1       60.93       62.30      1.48 o
   6   4   1       27.66       28.29      1.22 o
   7   4   1        0.13        1.31      0.85 o
   8   4   1        7.45        5.43      1.53 o
   0   5   1     3242.02     3108.57     42.05 o
   1   5   1     2903.16     2874.80     23.37 o
   2   5   1       70.73       67.00      1.24 o
   3   5   1      735.68      773.98      6.04 o
   4   5   1      520.61      544.97      4.58 o
   5   5   1      121.34      119.64      2.17 o
   6   5   1       51.08       46.82      1.86 o
   7   5   1       13.35       13.43      1.16 o
   8   5   1       35.06       36.95      2.78 o
   1   6   1     1439.22     1370.62     11.94 o
   2   6   1      446.69      452.09      3.98 o
   3   6   1       62.12       56.21      1.07 o
   4   6   1      134.42      137.15      1.94 o
   5   6   1       12.15       13.09      0.86 o
   6   6   1      112.83      116.11      2.18 o
   7   6   1       11.83       10.23      1.11 o
   8   6   1       20.86       17.98      3.09 o
   0   7   1      729.28      735.42     11.71 o
   1   7   1      380.30      358.32      3.51 o
   2   7   1     1295.42     1357.55     10.23 o
   3   7   1       67.59       72.94      1.34 o
   4   7   1       55.20       56.85      1.27 o
   5   7   1      315.14      299.96      3.59 o
   6   7   1       62.68       58.16      1.74 o
   7   7   1        0.80        0.59      0.87 o
   8   7   1        9.85       12.54      1.47 o
   1   8   1       57.21       65.45      1.22 o
   2   8   1     1044.03     1091.59      8.37 o
   3   8   1       64.33       67.98      1.27 o
   4   8   1      196.99      197.98      2.49 o
   5   8   1       27.57       28.14      1.22 o
   6   8   1       90.39       81.94      2.12 o
   7   8   1        9.06        9.91      1.20 o
   0   9   1     1044.09     1000.94     21.39 o
   1   9   1      152.72      146.55      1.55 o
   2   9   1      974.34      995.21      7.24 o
   3   9   1      403.50      400.56      3.79 o
   4   9   1       40.43       38.97      1.25 o
   5   9   1      138.95      147.07      3.38 o
   6   9   1        0.88        0.63      0.99 o
   7   9   1        4.66        5.10      1.02 o
   1  10   1      343.64      348.54      3.10 o
   2  10   1       47.29       52.54      1.22 o
   3  10   1       49.78       55.11      1.21 o
   4  10   1        1.72        2.62      0.60 o
   5  10   1      151.73      140.88      3.50 o
   6  10   1        3.52        4.09      0.86 o
   7  10   1        3.12        3.49      1.01 o
   0  11   1       87.72       78.24      2.48 o
   1  11   1      196.60      201.17      2.04 o
   2  11   1      333.37      332.25      3.11 o
   3  11   1       35.30       37.18      1.05 o
   4  11   1       18.72       19.74      1.01 o
   5  11   1      187.46      181.98      2.84 o
   6  11   1        1.45        0.85      0.76 o
   7  11   1        0.67        0.94      0.93 o
   1  12   1       29.22       28.49      0.72 o
   2  12   1      154.57      160.16      2.02 o
   3  12   1       61.76       59.40      1.58 o
   4  12   1        7.12        6.55      0.76 o
   5  12   1       28.70       24.94      1.29 o
   6  12   1       28.67       30.34      2.80 o
   7  12   1        4.93        3.49      1.46 o
   0  13   1      289.90      276.12      4.18 o
   1  13   1       43.38       40.75      0.90 o
   2  13   1      188.53      187.76      2.59 o
   3  13   1        7.99        7.95      0.75 o
   4  13   1        0.11        0.03      0.62 o
   5  13   1        2.44        2.86      0.83 o
   6  13   1       10.49       12.49      1.22 o
   1  14   1      102.55       96.22      1.80 o
   2  14   1        1.25        1.27      0.55 o
   3  14   1       13.20       12.01      0.89 o
   4  14   1       18.02       15.72      1.15 o
   5  14   1        8.79        7.88      1.22 o
   6  14   1        1.15        0.45      0.88 o
   0  15   1      172.58      175.00      3.79 o
   1  15   1      144.82      142.37      4.20 o
   2  15   1        0.70        0.15      0.57 o
   3  15   1       37.78       42.28      1.37 o
   4  15   1       32.04       32.75      1.70 o
   5  15   1       16.75       18.01      1.81 o
   1  16   1      111.74      117.37      1.97 o
   2  16   1        9.88       10.61      0.85 o
   3  16   1        8.29        7.64      0.94 o
   4  16   1       19.74       18.53      1.32 o
   5  16   1       11.01       11.70      1.27 o
   0  17   1       26.93       27.84      1.99 o
   1  17   1       78.30       77.18      1.82 o
   2  17   1        3.79        2.94      0.73 o
   3  17   1       15.50       13.80      1.12 o
   4  17   1        8.07        8.09      1.05 o
   5  17   1        7.70        7.04      1.73 o
   1  18   1       28.27       24.53      1.94 o
   2  18   1        2.63        3.34      0.89 o
   3  18   1        0.17        0.00      0.83 o
   4  18   1        1.39        2.16      0.91 o
   0  19   1        3.45        2.33      2.11 o
   1  19   1       27.29       29.73      2.69 o
   2  19   1        4.50        1.39      0.90 o
   3  19   1        9.22        6.43      1.09 o
   1  20   1       15.06       13.96      3.98 o
   2  20   1        2.05        1.37      1.55 o
   0   0   2    19515.76    16242.83    906.96 o
   2   0   2     1407.45     1383.72     18.38 o
   4   0   2     1561.79     1635.69     15.91 o
   6   0   2      169.65      162.94     12.62 o
   8   0   2       37.48       34.33      3.64 o
   1   1   2       97.01      115.76      1.41 o
   2   1   2      526.60      508.74      5.27 o
   3   1   2      407.22      447.68      4.36 o
   4   1   2       46.68       55.87      1.20 o
   5   1   2       10.93        8.63      0.68 o
   6   1   2       75.94       74.62      1.70 o
   7   1   2       90.15       89.56      3.00 o
   8   1   2        0.71        0.00      1.74 o
   0   2   2     3614.97     3547.55     43.72 o
   1   2   2     2443.21     2374.35     20.03 o
   2   2   2       83.61       90.05      1.32 o
   3   2   2      863.69      876.58      8.60 o
   4   2   2      203.25      214.30      2.46 o
   5   2   2      133.07      126.32      3.37 o
   6   2   2       96.09       95.67      1.85 o
   7   2   2       54.01       50.95      1.97 o
   8   2   2        1.89        1.95      1.53 o
   1   3   2    10636.10    10217.34     95.18 o
   2   3   2      615.39      609.74      6.11 o
   3   3   2      257.89      281.54      2.92 o
   4   3   2      354.86      342.50      3.22 o
   5   3   2      174.56      168.48      2.17 o
   6   3   2      234.54      235.69      3.32 o
   7   3   2       25.11       24.52      1.62 o
   8   3   2       44.14       45.26      3.44 o
   0   4   2     3964.87     3788.46     43.25 o
   1   4   2     4236.39     4061.87     34.47 o
   2   4   2      405.47      402.33      4.63 o
   3   4   2      926.03      951.64      7.22 o
   4   4   2       92.14      107.33      1.63 o
   5   4   2       50.25       49.58      1.24 o
   6   4   2      258.24      249.84      3.47 o
   7   4   2       22.73       23.77      2.02 o
   8   4   2       39.83       42.39      2.41 o
   1   5   2     2156.34     2281.19     18.74 o
   2   5   2      416.33      422.13      4.58 o
   3   5   2       31.19       32.81      0.86 o
   4   5   2      154.30      155.68      2.03 o
   5   5   2       42.23       42.91      1.26 o
   6   5   2       30.12       31.58      1.35 o
   7   5   2       36.06       37.93      1.65 o
   8   5   2       22.50       22.73      1.75 o
   0   6   2      426.06      414.67      5.47 o
   1   6   2      277.54      279.92      2.85 o
   2   6   2      547.28      557.99      4.62 o
   3   6   2      109.59      129.14      1.68 o
   4   6   2       73.75       83.04      1.46 o
   5   6   2       80.88       79.51      1.70 o
   6   6   2       42.56       39.57      1.51 o
   7   6   2       14.33       17.44      1.30 o
   8   6   2       24.65       23.35      1.86 o
   1   7   2        8.92       13.70      0.49 o
   2   7   2      797.95      781.07      5.96 o
   3   7   2      191.41      195.29      2.20 o
   4   7   2       25.16       22.45      1.07 o
   5   7   2      156.71      152.79      2.39 o
   6   7   2      252.54      252.29      3.70 o
   7   7   2        6.38        7.24      0.99 o
   0   8   2      239.50      260.32      3.53 o
   1   8   2      324.56      319.46      3.67 o
   2   8   2     1407.36     1409.07     10.15 o
   3   8   2       10.38       11.84      0.68 o
   4   8   2      142.21      147.67      2.25 o
   5   8   2      159.18      162.72      2.71 o
   6   8   2       52.27       49.62      1.72 o
   7   8   2       27.11       27.71      1.59 o
   1   9   2      476.54      480.28      6.31 o
   2   9   2      220.50      224.16      2.38 o
   3   9   2       31.17       35.10      1.07 o
   4   9   2       26.47       23.85      1.50 o
   5   9   2       14.69       15.91      1.09 o
   6   9   2       36.10       31.40      1.70 o
   7   9   2        0.65        1.71      0.85 o
   0  10   2       39.15       43.13      1.34 o
   1  10   2      152.97      149.88      1.74 o
   2  10   2      175.88      192.44      2.06 o
   3  10   2       10.52       12.11      0.76 o
   4  10   2       69.55       67.35      1.59 o
   5  10   2       62.92       62.87      3.14 o
   6  10   2        2.00        2.35      0.79 o
   7  10   2        0.23        0.90      1.06 o
   1  11   2      401.20      435.04      3.82 o
   2  11   2       31.46       31.04      0.93 o
   3  11   2       43.17       40.92      1.22 o
   4  11   2       46.43       43.44      1.42 o
   5  11   2       76.87       72.55      1.84 o
   6  11   2        8.55        8.39      0.99 o
   7  11   2        6.77        6.95      1.17 o
   0  12   2       38.59       38.67      1.16 o
   1  12   2      155.97      159.15      2.50 o
   2  12   2      328.76      338.49      3.67 o
   3  12   2       45.93       45.74      1.87 o
   4  12   2       69.58       71.88      2.35 o
   5  12   2        1.04        1.12      0.68 o
   6  12   2       16.30       14.08      1.22 o
   1  13   2       39.62       41.42      1.20 o
   2  13   2      246.97      234.27      2.89 o
   3  13   2        3.19        3.62      0.68 o
   4  13   2       27.69       27.30      1.23 o
   5  13   2        1.95        1.01      0.73 o
   6  13   2        9.05        8.49      1.58 o
   0  14   2       71.14       65.19      1.89 o
   1  14   2       17.63       16.15      1.64 o
   2  14   2      103.14      100.22      1.91 o
   3  14   2       52.63       51.94      1.46 o
   4  14   2       29.93       29.36      1.28 o
   5  14   2        3.50        5.35      0.88 o
   6  14   2       11.68       12.16      1.44 o
   1  15   2      125.74      134.23      2.42 o
   2  15   2       54.95       56.90      1.59 o
   3  15   2       84.03       76.00      1.74 o
   4  15   2       16.59       18.66      1.13 o
   5  15   2       36.66       32.55      1.60 o
   0  16   2       96.25      103.17      3.13 o
   1  16   2       68.97       75.90      1.89 o
   2  16   2       19.72       22.18      1.05 o
   3  16   2       12.97        9.87      0.96 o
   4  16   2       27.57       26.84      1.39 o
   5  16   2       12.07       15.05      1.33 o
   1  17   2       54.17       56.01      1.83 o
   2  17   2       22.13       20.31      1.56 o
   3  17   2       21.21       21.61      1.31 o
   4  17   2        6.59        8.43      1.11 o
   0  18   2       81.78       83.30      3.40 o
   1  18   2       12.11        9.68      1.19 o
   2  18   2        5.29        6.96      1.02 o
   3  18   2       47.59       44.29      2.78 o
   4  18   2        4.06        3.87      1.15 o
   1  19   2       15.01       17.06      1.46 o
   2  19   2        0.07        0.31      0.99 o
   3  19   2        2.30        4.55      1.09 o
   0  20   2      263.66      287.40     10.35 o
   1  20   2        2.97        3.11      1.94 o
   2  20   2        1.36        2.94      1.36 o
   2   0   3      788.18      792.00     10.08 o
   4   0   3      783.44      784.55      8.96 o
   6   0   3       42.07       39.74      1.94 o
   8   0   3       60.96       63.60      5.19 o
   0   1   3     7119.85     6837.83     85.64 o
   1   1   3     2064.28     2000.41     18.20 o
   2   1   3      565.63      560.76      5.53 o
   3   1   3     1444.98     1543.93     11.71 o
   4   1   3      663.78      681.89      6.23 o
   5   1   3       91.85       89.28      1.85 o
   6   1   3       74.02       72.44      1.93 o
   7   1   3       22.92       20.99      1.64 o
   8   1   3        4.32        5.64      2.14 o
   1   2   3      906.89      893.37      7.71 o
   2   2   3      977.57     1022.57      9.42 o
   3   2   3      782.40      843.73      6.88 o
   4   2   3      171.40      174.83      2.00 o
   5   2   3      167.70      167.86      2.21 o
   6   2   3      177.08      163.90      3.12 o
   7   2   3        0.06        0.68      1.02 o
   8   2   3        5.05        4.50      1.87 o
   0   3   3      733.58      726.07      8.95 o
   1   3   3     2837.56     2788.35     25.29 o
   2   3   3      411.27      449.89      4.38 o
   3   3   3      503.66      535.22      4.51 o
   4   3   3      251.03      234.57      2.62 o
   5   3   3       99.88       92.17      1.78 o
   6   3   3       98.00       99.23      2.13 o
   7   3   3       30.50       32.30      2.69 o
   8   3   3       11.21       10.44      2.10 o
   1   4   3     2783.31     2535.68     23.12 o
   2   4   3      570.24      593.61      5.10 o
   3   4   3       84.00       77.59      1.36 o
   4   4   3       15.51       12.33      1.13 o
   5   4   3       22.61       23.13      1.02 o
   6   4   3      112.63      108.83      2.24 o
   7   4   3       18.39       16.56      1.77 o
   8   4   3       16.68       17.50      1.79 o
   0   5   3      434.81      425.46      5.67 o
   1   5   3      768.63      784.62      7.80 o
   2   5   3       68.47       72.49      1.12 o
   3   5   3      261.49      264.04      2.86 o
   4   5   3      226.00      239.63      2.99 o
   5   5   3       74.95       71.60      1.67 o
   6   5   3        5.28        4.03      0.81 o
   7   5   3       23.65       20.25      1.54 o
   8   5   3        5.04        4.84      1.74 o
   1   6   3     1622.54     1653.11     12.57 o
   2   6   3     1308.72     1319.61      9.91 o
   3   6   3      414.08      414.62      4.00 o
   4   6   3       48.91       53.64      1.23 o
   5   6   3      250.67      245.95      3.32 o
   6   6   3       36.17       36.70      1.46 o
   7   6   3        0.41        0.08      0.85 o
   0   7   3       36.99       36.22      1.02 o
   1   7   3      564.15      611.02      4.77 o
   2   7   3      835.25      774.16      6.05 o
   3   7   3      117.79      117.30      1.77 o
   4   7   3       20.69       21.88      0.97 o
   5   7   3      237.29      234.83      3.25 o
   6   7   3       30.72       28.35      1.38 o
   7   7   3       20.26       20.28      1.97 o
   1   8   3      771.20      825.93      6.24 o
   2   8   3      470.58      456.81      4.15 o
   3   8   3       57.49       59.21      1.27 o
   4   8   3       28.77       28.00      1.09 o
   5   8   3      127.60      129.56      2.35 o
   6   8   3       32.07       25.87      1.33 o
   7   8   3        3.07        1.57      0.91 o
   0   9   3      372.69      319.04      4.31 o
   1   9   3      338.33      360.90      3.09 o
   2   9   3      113.90      104.70      1.68 o
   3   9   3       12.71       14.71      0.78 o
   4   9   3       21.50       21.60      1.12 o
   5   9   3       13.14       14.11      1.05 o
   6   9   3       10.48        8.31      1.08 o
   7   9   3        7.89        8.83      1.09 o
   1  10   3      234.07      227.35      2.40 o
   2  10   3      102.40      101.71      1.70 o
   3  10   3      307.58      307.68      3.45 o
   4  10   3       94.46       98.20      2.01 o
   5  10   3      118.68      124.51      3.38 o
   6  10   3        8.71        9.14      1.07 o
   7  10   3        2.28        2.02      0.89 o
   0  11   3      214.33      198.35      2.81 o
   1  11   3       46.89       46.17      1.09 o
   2  11   3      243.33      243.60      3.01 o
   3  11   3      266.53      253.58      3.27 o
   4  11   3      116.01      109.35      2.16 o
   5  11   3       27.98       29.48      1.39 o
   6  11   3        5.44        5.81      0.93 o
   7  11   3        4.73        6.76      1.48 o
   1  12   3       87.28       87.33      1.45 o
   2  12   3      393.44      375.19      4.18 o
   3  12   3        5.77        6.66      0.78 o
   4  12   3       84.59       81.99      1.84 o
   5  12   3       15.65       16.40      1.13 o
   6  12   3       14.49       16.00      1.20 o
   0  13   3      120.63      112.13      2.48 o
   1  13   3       14.91       13.03      0.71 o
   2  13   3      190.48      185.15      2.78 o
   3  13   3       80.49       81.10      2.04 o
   4  13   3       91.18       88.69      2.76 o
   5  13   3       95.47       87.91      2.13 o
   6  13   3        0.17        0.27      0.79 o
   1  14   3      102.27      102.44      1.83 o
   2  14   3       46.33       45.95      1.31 o
   3  14   3        7.61        9.19      0.88 o
   4  14   3       49.17       51.35      1.62 o
   5  14   3       20.89       23.60      1.35 o
   6  14   3        1.71        0.82      1.07 o
   0  15   3       92.74       87.18      4.07 o
   1  15   3       70.06       63.92      1.70 o
   2  15   3       11.35       14.55      0.95 o
   3  15   3        9.81       11.17      1.06 o
   4  15   3       79.75       81.71      1.98 o
   5  15   3       16.53       21.24      1.29 o
   1  16   3      123.62      129.67      3.27 o
   2  16   3       18.47       17.43      1.10 o
   3  16   3       58.63       56.87      1.68 o
   4  16   3       33.57       31.44      1.42 o
   5  16   3       12.52       13.37      1.54 o
   0  17   3       70.42       70.53      2.87 o
   1  17   3       52.26       52.75      2.04 o
   2  17   3        6.78        7.68      1.41 o
   3  17   3        2.17        2.17      0.85 o
   4  17   3        4.71        3.12      0.94 o
   1  18   3       15.62       14.32      1.35 o
   2  18   3        0.92        0.46      1.07 o
   3  18   3       10.04        8.53      1.12 o
   0  19   3       20.96       24.40      2.36 o
   1  19   3        6.94        8.67      1.29 o
   2  19   3        9.65       11.09      1.25 o
   3  19   3       18.90       20.45      1.74 o
   1  20   3        0.60        0.29      1.08 o
   0   0   4     1360.90     1391.15     23.49 o
   2   0   4      370.24      367.87      4.97 o
   4   0   4      495.15      515.87      6.41 o
   6   0   4       32.32       32.52      2.55 o
   8   0   4        2.08        4.13      3.23 o
   1   1   4     2372.69     2312.72     21.16 o
   2   1   4      901.74      921.84      7.65 o
   3   1   4      237.13      262.96      2.82 o
   4   1   4       31.72       37.44      0.97 o
   5   1   4       23.37       20.36      1.01 o
   6   1   4        2.71        1.52      0.99 o
   7   1   4        1.25        1.42      1.35 o
   8   1   4        4.10        5.79      2.74 o
   0   2   4      182.97      173.66      3.09 o
   1   2   4      248.81      224.46      2.46 o
   2   2   4      111.54      115.37      1.50 o
   3   2   4      992.45     1073.19      8.56 o
   4   2   4      133.10      142.29      1.95 o
   5   2   4       72.88       69.59      1.51 o
   6   2   4      112.89      103.54      2.29 o
   7   2   4       27.86       27.64      2.13 o
   8   2   4        3.30        3.48      2.93 o
   1   3   4      283.48      267.28      3.02 o
   2   3   4       18.03       24.80      0.68 o
   3   3   4      197.20      193.78      2.11 o
   4   3   4       25.72       25.80      0.92 o
   5   3   4      240.41      241.81      3.02 o
   6   3   4       38.79       40.83      2.25 o
   7   3   4       31.53       32.42      1.93 o
   8   3   4        5.85        2.22      2.39 o
   0   4   4     1299.28     1505.77     18.00 o
   1   4   4       80.55       86.49      1.67 o
   2   4   4      142.34      106.05      1.41 o
   3   4   4       17.30       20.04      0.72 o
   4   4   4      211.56      216.52      2.67 o
   5   4   4      299.51      299.07      3.49 o
   6   4   4       92.01       91.26      2.09 o
   7   4   4       43.80       45.54      2.49 o
   8   4   4        3.45        4.98      2.02 o
   1   5   4      432.55      479.34      4.29 o
   2   5   4      198.52      205.48      2.30 o
   3   5   4      986.64      977.70      7.86 o
   4   5   4       26.83       30.33      1.19 o
   5   5   4      160.41      163.10      2.63 o
   6   5   4        4.75        4.23      0.86 o
   7   5   4       10.32       10.33      2.07 o
   0   6   4      597.37      627.29      6.94 o
   1   6   4      390.77      427.02      3.81 o
   2   6   4      685.99      672.73      5.44 o
   3   6   4       25.85       31.83      1.01 o
   4   6   4       49.63       55.39      1.57 o
   5   6   4      148.73      144.45      2.43 o
   6   6   4       24.93       24.88      1.32 o
   7   6   4       19.81       19.17      1.54 o
   1   7   4       79.47       80.97      1.30 o
   2   7   4     1946.97     1929.17     13.79 o
   3   7   4      142.01      128.67      1.91 o
   4   7   4      217.79      217.82      2.96 o
   5   7   4      108.00      105.42      2.15 o
   6   7   4       79.31       80.81      2.05 o
   7   7   4        4.85        2.47      0.99 o
   0   8   4      575.71      663.86      7.42 o
   1   8   4      207.46      210.95      2.64 o
   2   8   4      665.95      622.23      5.62 o
   3   8   4      320.08      287.29      3.20 o
   4   8   4       66.49       63.19      1.50 o
   5   8   4        4.06        2.75      0.85 o
   6   8   4       15.88       13.65      1.32 o
   7   8   4        0.28        0.00      1.15 o
   1   9   4        4.78        5.61      0.53 o
   2   9   4       20.29       19.99      0.84 o
   3   9   4       20.53       21.46      0.97 o
   4   9   4      146.46      141.64      2.31 o
   5   9   4        8.64        6.67      1.07 o
   6   9   4        7.00        5.39      0.95 o
   7   9   4        1.91        2.92      1.16 o
   0  10   4      117.92      119.92      2.48 o
   1  10   4       51.29       55.93      1.19 o
   2  10   4       88.95       85.91      1.54 o
   3  10   4      688.62      670.77      6.38 o
   4  10   4       17.19       17.41      1.08 o
   5  10   4       85.80       84.34      2.02 o
   6  10   4        0.32        1.16      0.89 o
   7  10   4        0.14        0.68      1.08 o
   1  11   4       47.54       46.08      1.11 o
   2  11   4       23.95       22.65      0.94 o
   3  11   4      207.70      208.87      2.89 o
   4  11   4      116.78      116.51      2.24 o
   5  11   4       47.97       47.79      1.70 o
   6  11   4        3.66        4.00      0.95 o
   0  12   4        4.52        4.79      0.83 o
   1  12   4        4.45        3.83      0.68 o
   2  12   4      328.49      331.05      3.61 o
   3  12   4      101.49      102.75      2.59 o
   4  12   4       73.12       76.78      1.95 o
   5  12   4       33.31       37.27      1.60 o
   6  12   4        1.26        3.01      0.93 o
   1  13   4        1.79        0.21      0.58 o
   2  13   4      228.77      227.23      3.29 o
   3  13   4       89.48       88.54      2.06 o
   4  13   4        1.63        1.30      0.78 o
   5  13   4       30.17       32.53      1.48 o
   6  13   4       13.69       17.02      1.66 o
   0  14   4      237.12      235.59      6.15 o
   1  14   4        7.11        7.49      0.82 o
   2  14   4       42.33       41.82      2.00 o
   3  14   4       82.69       91.89      2.19 o
   4  14   4       11.67       13.19      1.06 o
   5  14   4       14.69       18.22      1.25 o
   1  15   4       35.51       34.45      1.41 o
   2  15   4        9.66       11.73      1.08 o
   3  15   4        3.55        3.20      0.80 o
   4  15   4        2.88        2.30      0.85 o
   5  15   4        4.85        5.96      0.98 o
   0  16   4        9.61        8.42      1.47 o
   1  16   4       28.66       29.27      1.47 o
   2  16   4        7.97        9.04      1.04 o
   3  16   4        2.88        3.55      0.88 o
   4  16   4       11.72       11.02      1.16 o
   1  17   4        8.49        7.66      1.14 o
   2  17   4       25.21       23.52      1.48 o
   3  17   4        1.13        1.25      1.00 o
   4  17   4        3.82        2.59      1.04 o
   0  18   4       22.14       24.97      3.55 o
   1  18   4       40.52       39.41      1.94 o
   2  18   4        1.22        1.88      1.03 o
   3  18   4       22.67       26.99      1.72 o
   1  19   4        5.60        3.56      1.17 o
   2  19   4        7.59        6.36      1.38 o
   0  20   4        7.84        4.91      1.87 o
   2   0   5      223.68      243.89      3.53 o
   4   0   5      239.05      258.06      3.89 o
   6   0   5       26.32       30.45      2.56 o
   0   1   5      295.66      243.87      4.35 o
   1   1   5       98.95       99.23      1.63 o
   2   1   5      714.54      773.11      6.20 o
   3   1   5      213.90      206.88      2.29 o
   4   1   5       41.79       41.12      1.24 o
   5   1   5       56.33       53.21      2.64 o
   6   1   5       10.57        6.01      1.29 o
   7   1   5       32.78       36.59      2.18 o
   1   2   5       40.23       36.52      0.96 o
   2   2   5     1310.22     1357.12     10.05 o
   3   2   5      104.23      116.00      1.60 o
   4   2   5       21.96       22.85      1.31 o
   5   2   5       96.19       95.02      2.15 o
   6   2   5        9.57        8.00      1.22 o
   7   2   5       16.34       17.44      1.88 o
   0   3   5     1548.81     1473.02     17.86 o
   1   3   5      391.87      414.44      3.60 o
   2   3   5      633.42      603.64      5.13 o
   3   3   5      165.19      165.00      2.22 o
   4   3   5       36.98       37.68      1.35 o
   5   3   5       35.67       36.17      1.31 o
   6   3   5        4.78        2.59      1.07 o
   7   3   5        2.31        3.19      1.58 o
   1   4   5       14.97       17.01      0.76 o
   2   4   5      336.88      333.29      3.57 o
   3   4   5      268.94      262.24      2.95 o
   4   4   5       15.69       16.80      0.88 o
   5   4   5       19.47       18.44      1.22 o
   6   4   5        1.52        0.28      0.81 o
   7   4   5        2.71        2.59      1.63 o
   0   5   5     1582.13     1694.10     24.48 o
   1   5   5      169.80      167.65      2.11 o
   2   5   5      249.05      234.21      2.53 o
   3   5   5      238.26      241.84      2.83 o
   4   5   5       95.77      102.82      1.85 o
   5   5   5      179.93      172.14      2.71 o
   6   5   5       18.63       15.15      1.16 o
   7   5   5       26.70       21.26      1.91 o
   1   6   5      418.99      414.35      4.00 o
   2   6   5      154.01      155.89      2.64 o
   3   6   5       30.59       32.68      1.07 o
   4   6   5      194.72      201.28      2.69 o
   5   6   5      133.43      121.47      2.18 o
   6   6   5        5.02        4.12      0.93 o
   7   6   5        6.08        5.29      1.33 o
   0   7   5      187.99      198.21      3.55 o
   1   7   5      180.78      181.87      2.19 o
   2   7   5      388.05      374.11      3.70 o
   3   7   5       93.45       86.13      1.63 o
   4   7   5       39.06       42.05      1.31 o
   5   7   5      138.82      139.43      2.45 o
   6   7   5       15.40       14.37      1.23 o
   7   7   5        4.83        5.78      1.60 o
   1   8   5       11.36       12.32      0.84 o
   2   8   5      311.76      311.05      3.29 o
   3   8   5      142.77      140.16      2.14 o
   4   8   5       12.12       15.23      1.00 o
   5   8   5        7.27        6.09      0.92 o
   6   8   5        3.03        4.49      0.90 o
   7   8   5        1.33        2.49      1.05 o
   0   9   5      167.83      166.91      5.12 o
   1   9   5       92.93       98.76      1.59 o
   2   9   5       41.63       43.90      1.28 o
   3   9   5      271.94      281.02      3.28 o
   4   9   5      662.87      651.26      6.23 o
   5   9   5       35.27       37.37      1.51 o
   6   9   5        4.71        4.64      0.97 o
   7   9   5        9.77       10.82      1.43 o
   1  10   5       12.22       11.35      0.78 o
   2  10   5      124.23      134.94      2.03 o
   3  10   5      395.45      374.87      4.22 o
   4  10   5       38.97       45.30      1.55 o
   5  10   5       31.75       37.13      1.54 o
   6  10   5        1.23        0.45      0.83 o
   0  11   5       11.42       12.18      1.13 o
   1  11   5       35.94       33.41      1.23 o
   2  11   5       25.79       25.80      1.07 o
   3  11   5      142.88      143.85      2.27 o
   4  11   5      238.97      236.27      3.38 o
   5  11   5       19.83       23.29      1.33 o
   6  11   5        2.31        3.15      0.99 o
   1  12   5       21.86       20.04      1.06 o
   2  12   5      253.79      253.33      3.31 o
   3  12   5       12.99        9.00      1.00 o
   4  12   5       35.00       33.98      1.60 o
   5  12   5       26.25       29.01      1.45 o
   6  12   5        4.70        5.57      1.13 o
   0  13   5        8.95       10.11      2.39 o
   1  13   5       55.83       57.59      1.70 o
   2  13   5       31.88       33.43      1.59 o
   3  13   5       10.54       10.42      1.00 o
   4  13   5      158.96      159.54      3.00 o
   5  13   5       19.99       23.97      1.43 o
   1  14   5       29.57       34.75      1.44 o
   2  14   5       49.55       48.28      1.69 o
   3  14   5       36.48       34.95      1.88 o
   4  14   5       33.50       32.08      1.66 o
   5  14   5        5.92        5.75      1.04 o
   0  15   5       66.89       63.13      2.84 o
   1  15   5        9.33       11.08      1.59 o
   2  15   5       17.96       15.00      1.16 o
   3  15   5       32.82       35.17      2.61 o
   4  15   5       30.78       29.61      2.00 o
   5  15   5        8.66       11.20      1.49 o
   1  16   5      101.11       92.66      2.67 o
   2  16   5       32.02       34.68      1.61 o
   3  16   5       16.91       19.29      1.37 o
   4  16   5        7.71        6.62      1.15 o
   0  17   5        2.13        2.72      1.37 o
   1  17   5       51.60       50.69      2.39 o
   2  17   5        8.30        6.43      1.20 o
   3  17   5       17.07       17.13      2.47 o
   1  18   5       19.43       18.68      1.55 o
   2  18   5        6.27        6.35      1.16 o
   3  18   5        8.76        8.36      1.45 o
   0  19   5       10.58        9.58      2.56 o
   1  19   5       16.44       16.05      1.76 o
   0   0   6     1102.05     1113.02     33.76 o
   2   0   6      305.63      297.30      3.97 o
   4   0   6      377.41      375.47      6.69 o
   6   0   6       11.16       10.37      1.95 o
   1   1   6      309.34      309.49      5.07 o
   2   1   6      140.90      145.34      1.76 o
   3   1   6       58.34       50.23      1.36 o
   4   1   6       90.61       97.41      1.90 o
   5   1   6       16.87       20.46      1.57 o
   6   1   6        8.23       11.42      1.43 o
   7   1   6        0.34        1.22      1.27 o
   0   2   6      235.26      219.35      3.37 o
   1   2   6      472.06      464.30      4.21 o
   2   2   6      161.78      161.83      3.17 o
   3   2   6      279.85      282.47      3.36 o
   4   2   6      113.52      110.77      2.14 o
   5   2   6       95.18       95.28      2.67 o
   6   2   6       42.75       38.74      2.06 o
   7   2   6        8.04        8.53      1.59 o
   1   3   6       39.96       44.45      0.93 o
   2   3   6      350.48      369.25      3.66 o
   3   3   6      137.79      150.31      2.29 o
   4   3   6       59.43       59.42      1.50 o
   5   3   6       48.54       46.30      1.82 o
   6   3   6        4.15        5.52      1.32 o
   7   3   6        2.83        3.48      1.59 o
   0   4   6      281.70      313.17      4.37 o
   1   4   6      207.01      212.73      2.47 o
   2   4   6       86.42       82.15      1.45 o
   3   4   6       51.57       46.91      1.41 o
   4   4   6      197.94      206.70      2.93 o
   5   4   6        7.72        7.05      1.21 o
   6   4   6       13.83       15.19      1.47 o
   7   4   6       26.76       30.06      2.28 o
   1   5   6      180.02      170.71      2.29 o
   2   5   6       57.00       54.26      1.19 o
   3   5   6       37.64       38.27      1.25 o
   4   5   6      130.13      135.34      2.23 o
   5   5   6       14.03       14.08      1.01 o
   6   5   6        2.71        2.09      0.96 o
   7   5   6        0.22        0.00      1.26 o
   0   6   6      451.60      499.99      6.76 o
   1   6   6      118.53      119.79      1.87 o
   2   6   6       24.20       22.34      0.91 o
   3   6   6      217.05      213.08      2.72 o
   4   6   6      293.74      297.98      3.57 o
   5   6   6      113.13      109.29      2.15 o
   6   6   6       32.55       30.10      1.49 o
   7   6   6        0.69        0.34      1.35 o
   1   7   6       57.91       57.90      1.32 o
   2   7   6       44.48       46.70      1.23 o
   3   7   6      160.24      160.82      2.35 o
   4   7   6       46.10       48.74      1.50 o
   5   7   6       49.52       46.92      1.69 o
   6   7   6       21.34       22.84      1.36 o
   7   7   6        7.21        6.84      1.67 o
   0   8   6      129.63      146.46      3.05 o
   1   8   6       22.73       26.79      1.30 o
   2   8   6       12.18       11.85      0.79 o
   3   8   6      415.49      407.44      4.27 o
   4   8   6      127.29      136.06      2.35 o
   5   8   6       18.21       18.72      1.22 o
   6   8   6        7.03        4.87      1.01 o
   1   9   6       49.20       49.71      1.43 o
   2   9   6      144.42      147.23      2.26 o
   3   9   6       33.62       44.12      1.44 o
   4   9   6      203.11      210.83      3.01 o
   5   9   6        7.15        8.23      1.04 o
   6   9   6        0.71        0.31      0.97 o
   0  10   6      352.95      358.06      7.39 o
   1  10   6       94.45       92.04      1.93 o
   2  10   6      141.16      143.25      2.42 o
   3  10   6      862.50      843.16      7.43 o
   4  10   6       34.96       34.02      1.59 o
   5  10   6       17.17       19.85      1.31 o
   6  10   6        1.20        1.27      0.89 o
   1  11   6       56.58       55.01      1.59 o
   2  11   6        1.99        1.94      0.77 o
   3  11   6       25.09       27.23      1.25 o
   4  11   6       80.06       80.73      2.15 o
   5  11   6       11.32        8.91      1.09 o
   6  11   6        1.56        3.84      1.17 o
   0  12   6        7.34        8.25      1.58 o
   1  12   6       35.86       33.51      1.36 o
   2  12   6       50.98       44.56      2.71 o
   3  12   6       94.10       92.85      2.52 o
   4  12   6       10.99        9.18      1.07 o
   5  12   6        1.14        0.80      0.88 o
   1  13   6        9.59        9.56      0.95 o
   2  13   6       47.65       50.73      1.69 o
   3  13   6       24.07       26.83      1.44 o
   4  13   6        8.39        7.68      1.02 o
   5  13   6        9.00        6.12      1.17 o
   0  14   6       22.55       23.04      2.00 o
   1  14   6       44.23       42.19      1.65 o
   2  14   6       47.50       50.35      2.04 o
   3  14   6      131.13      138.98      3.12 o
   4  14   6      107.83      113.62      2.93 o
   5  14   6        5.20        2.56      1.45 o
   1  15   6       49.36       48.10      1.91 o
   2  15   6       26.97       24.78      1.45 o
   3  15   6       37.78       44.45      1.99 o
   4  15   6        9.01       10.18      1.75 o
   0  16   6        5.28        2.46      1.36 o
   1  16   6        2.53        2.48      1.01 o
   2  16   6        1.02        1.75      0.94 o
   3  16   6        1.09        1.14      1.31 o
   1  17   6        0.48        1.33      1.02 o
   2  17   6       26.60       26.47      2.20 o
   3  17   6        2.82        2.14      1.28 o
   0  18   6       33.37       31.98      2.59 o
   1  18   6       11.27       12.51      1.41 o
   2  18   6        4.05        4.46      2.15 o
   2   0   7      199.98      213.02      3.50 o
   4   0   7       39.51       41.27      2.65 o
   6   0   7       15.50        9.93      2.55 o
   0   1   7       25.07       28.62      1.94 o
   1   1   7      315.03      324.90      3.12 o
   2   1   7      212.31      213.49      2.85 o
   3   1   7       42.19       38.98      1.29 o
   4   1   7       89.59       82.33      2.28 o
   5   1   7      164.52      172.11      3.65 o
   6   1   7        8.94        7.62      1.37 o
   7   1   7       10.25        7.93      1.51 o
   1   2   7      193.38      211.61      2.53 o
   2   2   7      192.57      189.13      3.09 o
   3   2   7       62.55       66.47      1.55 o
   4   2   7       13.88       17.30      1.23 o
   5   2   7      117.92      121.11      3.09 o
   6   2   7        5.93        3.03      1.22 o
   7   2   7        2.87        3.19      1.44 o
   0   3   7      260.77      238.87      6.48 o
   1   3   7       67.57       64.75      1.42 o
   2   3   7      382.16      374.04      4.05 o
   3   3   7      137.62      129.75      2.13 o
   4   3   7        0.42        0.26      0.66 o
   5   3   7       28.96       25.18      1.98 o
   6   3   7       18.31       16.99      1.63 o
   7   3   7        1.44        3.24      1.73 o
   1   4   7      153.31      163.07      2.21 o
   2   4   7      136.16      138.53      2.06 o
   3   4   7       14.01       17.55      1.13 o
   4   4   7       45.30       47.97      1.56 o
   5   4   7        5.64        4.30      1.01 o
   6   4   7       22.99       22.00      1.77 o
   7   4   7        1.12        0.41      1.89 o
   0   5   7       57.03       63.78      4.30 o
   1   5   7      139.69      147.04      2.38 o
   2   5   7      111.54      110.24      2.46 o
   3   5   7      210.52      209.58      2.88 o
   4   5   7      294.65      289.06      3.78 o
   5   5   7        0.03        0.42      0.84 o
   6   5   7       22.56       22.92      1.91 o
   1   6   7      137.33      144.23      2.22 o
   2   6   7      119.23      111.88      1.96 o
   3   6   7      166.78      168.09      2.59 o
   4   6   7       95.01      100.45      2.17 o
   5   6   7       10.79       12.88      1.13 o
   6   6   7       14.73       17.53      3.45 o
   0   7   7      137.15      126.43      2.94 o
   1   7   7        5.47        6.89      0.75 o
   2   7   7       39.83       41.87      1.38 o
   3   7   7        2.31        2.95      0.71 o
   4   7   7      122.90      122.62      2.37 o
   5   7   7        1.04        3.10      0.83 o
   6   7   7       17.48       17.84      1.57 o
   1   8   7        4.30        3.66      0.83 o
   2   8   7       18.37       21.38      1.16 o
   3   8   7      211.27      206.17      2.87 o
   4   8   7       10.86        9.46      0.94 o
   5   8   7        5.41        4.80      0.93 o
   6   8   7        2.25        3.40      1.12 o
   0   9   7      220.46      210.12      4.55 o
   1   9   7       33.51       33.93      1.85 o
   2   9   7       73.65       71.08      2.05 o
   3   9   7       63.69       66.99      2.62 o
   4   9   7      223.68      232.75      3.26 o
   5   9   7        9.85       11.19      1.10 o
   6   9   7        3.53        2.70      1.09 o
   1  10   7        8.81        9.12      0.95 o
   2  10   7       12.49       13.19      1.07 o
   3  10   7       56.23       61.21      1.88 o
   4  10   7        5.71        3.96      0.86 o
   5  10   7        1.45        1.06      0.95 o
   0  11   7      253.81      232.15      8.27 o
   1  11   7       37.85       36.64      1.60 o
   2  11   7        1.00        1.43      0.76 o
   3  11   7       32.11       29.01      1.49 o
   4  11   7       60.22       64.43      1.96 o
   5  11   7        1.94        2.16      1.00 o
   1  12   7       20.88       21.57      1.25 o
   2  12   7        0.54        0.52      0.74 o
   3  12   7       51.11       55.09      1.89 o
   4  12   7       24.81       28.78      2.07 o
   5  12   7        2.70        2.94      0.99 o
   0  13   7       43.17       36.94      4.29 o
   1  13   7       11.50       10.22      1.06 o
   2  13   7       23.60       27.02      1.51 o
   3  13   7      103.08      109.05      3.36 o
   4  13   7       39.04       41.77      2.06 o
   1  14   7       11.55        9.96      1.16 o
   2  14   7       10.52       10.16      1.14 o
   3  14   7       11.13       11.93      1.21 o
   4  14   7       10.64       11.09      1.37 o
   0  15   7       52.33       50.56      2.87 o
   1  15   7        5.98        4.27      1.02 o
   2  15   7        5.50        5.30      1.04 o
   3  15   7       58.92       57.99      2.57 o
   1  16   7        1.92        2.57      1.01 o
   2  16   7       12.67       14.81      1.38 o
   3  16   7        0.02        0.00      1.37 o
   0  17   7       10.33       10.95      1.96 o
   1  17   7        0.89        3.54      1.21 o
   2  17   7       39.53       42.67      3.15 o
   0   0   8       55.78       53.77      2.35 o
   2   0   8      143.02      126.23      3.18 o
   4   0   8       60.96       57.02      3.11 o
   6   0   8        4.32        2.92      1.80 o
   1   1   8       83.71       91.26      1.66 o
   2   1   8      175.90      171.00      2.67 o
   3   1   8       44.90       43.15      1.97 o
   4   1   8       11.71       12.49      1.39 o
   5   1   8       60.15       61.05      2.47 o
   6   1   8       14.32       14.21      1.65 o
   0   2   8       33.34       36.45      1.73 o
   1   2   8      166.37      172.75      2.38 o
   2   2   8       10.01        9.14      1.01 o
   3   2   8       81.23       78.44      2.09 o
   4   2   8       19.00       19.70      1.47 o
   5   2   8       89.69      101.78      3.35 o
   6   2   8       11.21       11.17      2.25 o
   1   3   8       20.95       22.37      1.00 o
   2   3   8       77.34       74.39      1.64 o
   3   3   8      134.22      125.96      2.88 o
   4   3   8       32.20       30.28      1.60 o
   5   3   8      104.52      105.81      3.04 o
   6   3   8       40.03       38.35      2.27 o
   0   4   8       25.70       24.43      2.49 o
   1   4   8       69.99       72.36      1.64 o
   2   4   8        4.11        3.46      0.72 o
   3   4   8       39.00       37.67      1.48 o
   4   4   8       49.08       45.18      1.82 o
   5   4   8       19.23       19.44      1.71 o
   6   4   8        4.37        6.12      1.71 o
   1   5   8      272.49      260.53      5.99 o
   2   5   8       63.36       62.63      1.67 o
   3   5   8      171.32      174.43      2.71 o
   4   5   8       87.48       88.43      2.30 o
   5   5   8        7.29        7.44      1.46 o
   6   5   8        1.14        1.99      1.26 o
   0   6   8      137.33      118.25      3.23 o
   1   6   8      187.55      191.98      2.85 o
   2   6   8       14.32       13.13      1.04 o
   3   6   8      402.59      401.27      5.15 o
   4   6   8      177.75      193.52      3.03 o
   5   6   8       15.41       14.03      1.40 o
   6   6   8        6.13        6.88      1.48 o
   1   7   8       22.55       20.95      1.16 o
   2   7   8      107.29       97.12      2.17 o
   3   7   8       96.41       98.50      2.18 o
   4   7   8       33.73       33.88      1.47 o
   5   7   8       11.43       11.92      1.24 o
   6   7   8        4.71        8.25      1.95 o
   0   8   8       44.53       50.28      4.54 o
   1   8   8        0.83        0.88      0.73 o
   2   8   8        6.26        6.59      0.91 o
   3   8   8       51.52       52.55      1.79 o
   4   8   8       20.63       22.93      1.32 o
   5   8   8        1.53        1.75      0.89 o
   1   9   8       13.39       16.80      1.15 o
   2   9   8        7.34        6.56      0.96 o
   3   9   8       10.09       10.19      1.12 o
   4   9   8       34.09       33.13      1.62 o
   5   9   8        0.01        2.00      1.20 o
   0  10   8       27.15       23.64      2.05 o
   1  10   8       78.05       77.85      2.04 o
   2  10   8       10.15       11.04      1.06 o
   3  10   8       40.94       39.53      1.76 o
   4  10   8        1.51        2.01      0.97 o
   5  10   8        2.44        2.48      0.99 o
   1  11   8       61.10       58.46      1.89 o
   2  11   8        8.95        7.86      1.07 o
   3  11   8        9.73       11.60      1.21 o
   4  11   8       38.12       37.11      1.93 o
   5  11   8        9.36        8.27      2.72 o
   0  12   8       36.61       33.63      2.41 o
   1  12   8       16.04       19.21      1.31 o
   2  12   8        8.11        7.04      1.05 o
   3  12   8       41.82       45.48      1.84 o
   4  12   8        7.61        7.65      1.14 o
   1  13   8       59.77       56.71      2.12 o
   2  13   8        5.99        4.14      1.28 o
   3  13   8       16.73       20.36      1.42 o
   4  13   8       29.14       34.34      2.21 o
   0  14   8        5.88        4.29      1.51 o
   1  14   8       43.98       39.79      1.91 o
   2  14   8        1.10        0.57      0.96 o
   3  14   8       50.89       48.50      2.02 o
   1  15   8        4.80        5.03      1.15 o
   2  15   8       28.85       28.51      1.69 o
   0  16   8        1.47        0.00      1.63 o
   1  16   8        1.94        1.06      1.47 o
   2   0   9      146.87      146.41      3.69 o
   4   0   9       17.30       14.20      2.09 o
   6   0   9       78.08       75.75      4.34 o
   0   1   9       44.27       40.50      2.16 o
   1   1   9      117.12      111.94      2.43 o
   2   1   9      163.72      168.06      3.26 o
   3   1   9       34.40       37.55      2.09 o
   4   1   9       28.60       31.32      2.31 o
   5   1   9       55.40       54.35      4.38 o
   6   1   9       23.36       30.90      2.22 o
   1   2   9      290.38      292.77      4.53 o
   2   2   9      286.65      290.46      4.17 o
   3   2   9       13.88       13.78      1.24 o
   4   2   9       24.06       24.63      1.77 o
   5   2   9       92.20       96.60      3.09 o
   6   2   9       10.12       10.79      1.74 o
   0   3   9       20.34       20.16      1.53 o
   1   3   9       81.96       83.37      2.03 o
   2   3   9      203.70      196.54      3.95 o
   3   3   9        7.67        7.68      1.19 o
   4   3   9       11.65       14.69      1.39 o
   5   3   9       40.94       46.10      2.35 o
   6   3   9       24.97       23.88      2.36 o
   1   4   9      114.52      111.51      2.14 o
   2   4   9       46.70       48.80      1.82 o
   3   4   9       41.70       45.06      1.95 o
   4   4   9        8.61        9.36      1.34 o
   5   4   9        2.14        2.04      1.26 o
   6   4   9        6.36        6.64      1.76 o
   0   5   9        8.61        7.58      1.24 o
   1   5   9        6.31        8.11      0.88 o
   2   5   9       26.47       23.94      1.33 o
   3   5   9       18.56       16.49      1.71 o
   4   5   9       55.75       46.65      2.09 o
   5   5   9        4.74        5.02      1.48 o
   1   6   9       16.69       20.88      1.24 o
   2   6   9       64.27       65.32      2.02 o
   3   6   9        2.42        1.18      0.88 o
   4   6   9       42.63       44.79      2.06 o
   5   6   9        6.09        7.61      1.47 o
   0   7   9        9.11       11.63      2.31 o
   1   7   9        3.55        1.11      0.81 o
   2   7   9       13.25       13.60      1.17 o
   3   7   9       22.48       23.95      1.44 o
   4   7   9       19.00       17.07      1.66 o
   5   7   9        0.35        0.96      1.09 o
   1   8   9       14.10       13.51      1.55 o
   2   8   9       21.05       23.76      1.93 o
   3   8   9        2.35        1.75      0.92 o
   4   8   9        3.61        3.22      1.05 o
   5   8   9        9.70       11.20      1.64 o
   0   9   9      497.07      486.12      8.95 o
   1   9   9        1.23        0.00      0.81 o
   2   9   9       23.96       26.37      1.49 o
   3   9   9        1.58        1.52      0.93 o
   4   9   9       10.84        9.46      1.20 o
   5   9   9        4.32        3.35      1.54 o
   1  10   9        2.43        1.77      0.91 o
   2  10   9        4.27        3.51      0.96 o
   3  10   9       21.02       23.16      1.50 o
   4  10   9        1.58        2.75      0.98 o
   0  11   9       88.56       76.05      3.40 o
   1  11   9       13.38       10.81      1.18 o
   2  11   9       10.08       10.67      1.19 o
   3  11   9        1.84        1.80      0.96 o
   4  11   9       23.65       26.34      1.81 o
   1  12   9        5.28        4.91      1.15 o
   2  12   9        2.63        1.65      0.94 o
   3  12   9       13.76       14.06      1.66 o
   0  13   9        7.90        9.15      1.78 o
   1  13   9       12.66       15.60      1.48 o
   2  13   9        4.43        4.50      1.09 o
   3  13   9        1.56        1.28      1.19 o
   1  14   9        3.67        2.93      1.12 o
   2  14   9        1.06        0.83      1.27 o
   0  15   9        6.61       16.26      3.42 o
   1  15   9        0.68        2.83      1.60 o
   0   0  10      113.73      116.29      6.94 o
   2   0  10        9.77        7.33      2.34 o
   4   0  10       17.56       15.81      2.41 o
   1   1  10      171.88      188.15      5.30 o
   2   1  10       78.51       76.90      2.54 o
   3   1  10        1.38        2.43      1.14 o
   4   1  10        1.79        0.75      1.21 o
   5   1  10        2.19        4.34      1.43 o
   0   2  10       32.44       31.90      3.05 o
   1   2  10       78.73       80.24      2.41 o
   2   2  10       27.53       27.73      1.89 o
   3   2  10        1.06        0.56      1.01 o
   4   2  10        3.41        4.59      1.43 o
   5   2  10      113.36      124.75      3.60 o
   1   3  10       11.30       11.50      1.25 o
   2   3  10       59.88       57.14      2.41 o
   3   3  10        4.28        5.66      1.34 o
   4   3  10        2.09        1.47      1.26 o
   5   3  10       14.30       13.12      1.85 o
   0   4  10       16.41       17.66      2.04 o
   1   4  10       26.05       21.57      1.53 o
   2   4  10       44.97       42.49      2.22 o
   3   4  10       36.95       34.20      2.13 o
   4   4  10        1.59        0.97      1.29 o
   5   4  10       23.08       25.56      2.26 o
   1   5  10       16.76       17.68      1.52 o
   2   5  10       30.23       29.51      1.96 o
   3   5  10       10.40        8.77      1.46 o
   4   5  10       10.91        9.97      1.56 o
   5   5  10        7.12        5.20      1.73 o
   0   6  10       56.13       53.80      2.47 o
   1   6  10       89.49       89.84      2.78 o
   2   6  10       20.53       16.87      1.95 o
   3   6  10       19.15       15.80      1.72 o
   4   6  10        1.50        0.00      1.20 o
   1   7  10       32.72       30.32      2.47 o
   2   7  10       41.68       43.50      3.18 o
   3   7  10       17.18       14.66      1.66 o
   4   7  10       11.82       10.09      1.61 o
   0   8  10       63.39       68.54      3.23 o
   1   8  10        7.38        7.29      1.12 o
   2   8  10        4.27        3.38      1.05 o
   3   8  10        8.11        7.79      1.30 o
   4   8  10        6.15        6.36      1.53 o
   1   9  10       44.78       47.08      1.89 o
   2   9  10       17.36       18.20      1.43 o
   3   9  10        3.35        2.92      1.35 o
   4   9  10        6.71        8.01      1.76 o
   0  10  10       43.60       41.87      2.79 o
   1  10  10        0.65        0.18      0.92 o
   2  10  10        8.69        5.96      1.13 o
   3  10  10       11.82       14.73      1.54 o
   1  11  10        6.35        8.07      1.22 o
   2  11  10        2.36        1.60      1.02 o
   3  11  10        0.11        0.00      1.57 o
   0  12  10       30.30       22.74      2.38 o
   1  12  10        3.50        3.85      1.20 o
   2  12  10        1.07        3.56      1.18 o
   1  13  10        5.77        3.01      1.50 o
   2   0  11       53.58       51.54      5.04 o
   4   0  11        0.59        0.00      2.10 o
   0   1  11       73.37       59.48      4.04 o
   1   1  11      107.95      104.51      5.98 o
   2   1  11       37.17       41.15      2.95 o
   3   1  11       29.38       27.49      2.50 o
   4   1  11        1.04        1.68      1.33 o
   1   2  11       38.83       43.03      2.64 o
   2   2  11        7.49        6.76      1.57 o
   3   2  11        9.39        8.18      1.66 o
   4   2  11        1.42        1.71      1.49 o
   0   3  11      152.06      168.19      8.96 o
   1   3  11        7.19        6.82      1.56 o
   2   3  11       64.42       64.59      3.79 o
   3   3  11        0.76        0.00      1.20 o
   4   3  11       14.65       12.06      2.00 o
   1   4  11       52.91       56.09      2.59 o
   2   4  11        8.27        9.11      1.50 o
   3   4  11        0.43        0.00      1.26 o
   4   4  11        0.28        1.24      1.73 o
   0   5  11      249.84      294.90      9.16 o
   1   5  11        2.54        0.03      1.09 o
   2   5  11       16.30       10.69      1.59 o
   3   5  11       16.68       18.39      2.22 o
   4   5  11        3.83        5.97      2.27 o
   1   6  11       27.91       25.80      1.88 o
   2   6  11        7.70        6.35      1.48 o
   3   6  11       13.82       15.48      1.97 o
   0   7  11        8.33        8.25      1.98 o
   1   7  11       17.71       17.77      1.76 o
   2   7  11        4.66        6.00      1.38 o
   3   7  11       12.03       10.05      2.31 o
   1   8  11       13.38       13.55      1.36 o
   2   8  11        3.43        3.05      1.22 o
   3   8  11        2.72        3.07      1.48 o
   0   9  11       40.55       43.14      2.88 o
   1   9  11        8.38       10.70      1.32 o
   2   9  11        4.08        5.54      1.25 o
   1  10  11        7.64       11.18      1.44 o
   2  10  11        1.65        1.77      1.58 o
   0  11  11       37.47       30.90      3.02 o
   1  11  11        5.55        5.29      1.52 o
   0   0  12       41.79       45.50      5.65 o
   2   0  12       29.89       28.55      3.94 o
   1   1  12       98.52       95.86      4.36 o
   2   1  12       13.30        9.74      1.97 o
   3   1  12        9.67       10.76      4.06 o
   0   2  12       52.44       55.77      4.27 o
   1   2  12       10.67       10.59      2.71 o
   2   2  12        6.23        7.44      2.16 o
   3   2  12        5.14        6.32      3.41 o
   1   3  12       17.76       21.52      2.79 o
   2   3  12       14.43       14.33      2.15 o
   3   3  12        0.40        1.99      2.05 o
   0   4  12      120.58      139.27      8.62 o
   1   4  12       24.06       19.21      5.29 o
   2   4  12       20.65       20.37      3.41 o
   3   4  12        2.87        1.95      1.70 o
   1   5  12       15.16       14.96      2.18 o
   2   5  12        8.45        4.77      1.44 o
   0   6  12       28.35       22.74      4.56 o
   1   6  12       13.93       11.47      1.77 o
   2   6  12        2.77        2.52      1.52 o
   1   7  12        8.36        4.48      1.96 o
   0   8  12       39.21       45.12      7.60 o
   1   8  12        6.77       10.22      1.87 o
   0   1  13       14.37        9.30      2.53 o
   1   1  13        7.88        7.71      2.09 o
 
